# Supplementary material for: SIRT7 Deficiency Protects against Aging-Associated Glucose Intolerance and Extends Lifespan in Male Mice
Source: Cells. 2022 Nov 15;11(22):3609. doi: 10.3390/cells11223609 (PMC9688483; doi:10.3390/cells11223609)
Supplement: Supplementary file 1 [file cells-11-03609-s001.zip]

Archive with 1 entries (1 files):
- cells-1946486-supplementary.pdf
